# Supplementary material for: Use of Autoreactive Antibodies in Blood of Patients with Pancreatic Intraductal Papillary Mucinous Neoplasms (IPMN) for Grade Distinction and Detection of Malignancy
Source: Cancers (Basel). 2022 Jul 22;14(15):3562. doi: 10.3390/cancers14153562 (PMC9332220; doi:10.3390/cancers14153562)
Supplement: Supplementary file 1 [file cancers-14-03562-s001.zip]

Archive with 1 entries (1 files):
- cancers-1814524-supplementary.pdf
